# Supplementary material for: Synthesis, Characterisation, Biological Evaluation and In Silico Studies of Quinoline–1,2,3-Triazole–Anilines as Potential Antitubercular and Anti-HIV Agents
Source: Molecules. 2025 May 10;30(10):2119. doi: 10.3390/molecules30102119 (PMC12114169; doi:10.3390/molecules30102119)
Supplement: Supplementary file 1 [file molecules-30-02119-s001.zip]

Archive with 1 entries (1 files):
- molecules-3608139-supplementary.pdf
